# Supplementary material for: Alpha-catenin-Dependent Recruitment of the Centrosomal Protein CAP350 to Adherens Junctions Allows Epithelial Cells to Acquire a Columnar Shape
Source: PLoS Biol. 2015 Mar 12;13(3):e1002087. doi: 10.1371/journal.pbio.1002087 (PMC4357431; doi:10.1371/journal.pbio.1002087)
Supplement: S1 Data — (XLS) [file pbio.1002087.s001.xls]

## Sheet: Fig. 1
			Centrosomal CAP350 Fluorescence Intensity
			shm4					shCAP
			Exp1	Exp2	Exp3			Exp1	Exp2	Exp3		SUMMARY
			1152	1070.55	1769.14			1080	1194.67	1415.6
			1040	1428	1698.82			972	1120	1386.67		exp1(050214)		exp2(210114)		exp3 (080514)			Average (n=3)
			1197.33	1280	1667.56			1008	1208	1502.67
			1292	1297.78	1808			1184	1237.33	1648		shm4	shCAP	shm4	shCAP	shm4	shCAP		shm4	shCAP
			1125.33	1312	1915.43			1282.67	1160	1610		300	279	300	363	270	218	n=	870	860
			1155.2	1356	1698.29			1072	1136	1637.33		1124.44	1094.22	1286.86	1206.1	1723.53	1440.37	mean	1378.28	1246.9
			1091.2	1340	1804.44			1152	1344	1672.89								SD	309.83	176.642
			1170.67	1400.89	1865.14			1056	1176	1269.33
			1088	1184	1928			1120	1088	1224
			1276	1315.56	1812			994.286	1241.6	1420
			1109.33	1230	1312			1172	1216	1564.44
			1152	1376	1643.43			1018.67	1216	1268
			1204	1368	1708.63			1133.33	1152	1675.43
			1182.67	1296	1720.89			1170.67	1141.33	1388
			1124.92	1269.33	1694.4			1066.67	1072	1584
			1141.33	1318.4	1762			1066.67	1226.67	1482.67
			1293.71	1284.57	1720			1032	1168	1552
			1114.67	1297.78	1622			1020.8	1176	1586.67
			1248	1344	1929.14			904	1088	1526.86
			1116.8	1400	1866.18			1184	1352	1410.67
			1162.67	1324.8	1459.2			1206.4	1152	1516
			1152	1467.43	1920			1081.6	1160	1458.29
			1164	1308.8	1780.57			1064	1216	1613.33
			1169.78	1280	1796.8			1250.29	1168	1792
			1108	1305.6	1769.85			1029.33	1104	1504
			1096	1236.36	1789.54			1094.4	1072	1472
			1238.4	1260.8	1746.91			1114.67	1088	1558.86
			1190.4	1240	1940.36			1181.33	1216	1604.57
			1161.14	1242.67	1596.8			1180	1413.33	1504
			1024	1269.33	1783.27			1156	1208	1584
			921.6	1216	1936			1104	1304	1449.6
			1261.33	1370.67	1306.67			1253.71	1162.67	1160
			1112	1130.67	1744			1018.67	1176	1188
			1191.62	1302.15	1799.27			1027.2	1288	1710.22
			1109.33	1326.55	1817.33			1008	1141.33	1724
			1161.14	1288.53	1762.82			1082.18	1072	1552
			1212	1267.2	1743.33			1024	1216	1324
			1136	1400	1616.89			1128	1307.43	1705.6
			1048	1262.86	1926.4			1129.6	1104	1398
			1216	1424	1660.44			1088	1144	1572
			1056	1272	1884.8			1157.33	1200	2004
			1152	1241.6	1698.67			1122.67	1152	1619.2
			1328	1440	1712			1106.67	1072	1552
			1046.86	1385.14	1892			1056	1173.33	1488
			1309.33	1346.91	1776			960	1120	1238.4
			1033.6	1242.67	1888			954.353	1173.33	1530
			981.333	1266.29	1778			1120	1104	1188.57
			1235.2	1516	1568			901.6	1066.67	1616
			1195.43	1424.73	1668			1201.23	1128	1530.11
			1052.8	1298.29	1500.31			901.333	1328	1130.67
			1060	1244.8	1705.33			1149.33	1254.4	1513.6
			1104	1301.33	1744			896	1056	1833.33
			1200	1312	1789.09			1062.4	1312	1448
			1140	1296	1757.09			1108	1350.4	1120
			1092.57	1275.43	1637.33			1180.8	1088	1728
			1098.67	1333.33	1880.38			1029.33	1232	1216
			1085.33	1245.33	1730.67			1085.33	1120	1485.09
			1152	1267.56	1764.27			1184	1312	1128
			904	1463.27	1710.22			1134	1285.82	1147.26
			1164	1269.33	1587.08			1072	1104	1504
			1100	1190.4	1822			1195.43	1256	1348
			1155.2	1209.6	1754.35			1260	1126.4	1497.85
			1068	1318.74	1825.6			1148.8	1152	1150.22
			1084	1241.6	1168			1248	1216	1178.67
			1200	1384	1600			1132.8	1368.47	1157.33
			1229.71	1264	1252			1053.33	1288	1659.43
			1128	1288	1630.55			1064	1216	1144
			1200	1264	1750			1144	1120	2049.78
			1196	1216	1529.85			1237.33	1067.43	1428.8
			1296	1286	1934.22			1081.14	1168	1128
			1116	1398.86	1706			992	1355.2	1666.67
			1236	1264	1611.43			1032	1264	1626
			1066.67	1290.67	2024			1035.43	1104	1643.43
			1152	1221.33	1728			1024	1280	1425
			1376	1228.8	1899.2			1152	1176	1492
			1132	1325.71	1884.44			1138	1322.67	1148
			1152.89	1334	1922.91			1106.67	1235.2	1516
			1093.33	1264	1792			1208	1260.8	1824
			1188.57	1344	1541.33			920	1171.2	1816.89
			1152	1354.67	1854			904	1272	1444
			1164.8	1397.33	1668			1188.8	1136	1640
			1174.86	1322.67	1726.22			1072	1224	1440
			1155.2	1238.86	1760			1090.67	1056	1742
			1128	1362.29	1781.82			1044	1273.6	1308.8
			1120	1249.88	1768			1194.67	1064	1486.67
			1098.67	1168	1890.29			1144	1184	1682.67
			1240	1307.43	1880			1020	1080	1577.14
			1328	1296	1743.2			1204	1222.4	1614.22
			1244.8	1415.11	1553.6			1092	1064.73	1430.4
			1020	1346.13	1822.22			1144	1322.67	1450.67
			1131.43	1286.4	1894.4			956	1072	1520
			1142.86	1309.87	1746.29			1054	1232	1445.33
			1180	1380.57	1774.67			936	1077.33	1410.29
			1048	1349.33	1768			952	1056	1302.86
			1093.33	1258.67	1767.11			1080	1248	1136
			1212	1268.36	1665.78			1104	1077.33	1548
			1018.67	1273.6	1728			1184	1174.4	1706.67
			1252	1197.71	1800.89			1068.8	1152	1162.67
			1132	1312	1885.71			1144	1232	1174
			1250.29	1230	1438.4			1141.33	1301.33	1161.6
			965.333	1072	1778.29			1196	1136	1166.55
			1044	1192	1710.22			1016	1340.44	1797.33
			1080	1312	1782.4			992	1152	1162.67
			1174.4	1235.69	1979.08			1092	1060.57	1373.33
			992	1253.33	1528			1077.33	1056	1144
			1097.6	1238.86	1788.63			1132	1184	1136
			1180	1056	1954.29			976	1056	1120
			1088	1292.8	1700			976	1064	1224
			1084	1338.67	1793.78			1130.18	1109.33	1157.33
			1272	1232	1774.22			944	1286.4	1184
			1108	1228.8	1853.54			936	1240	1556
			1245.33	1209.6	1672.62			1008	1282.91	1147.2
			1310	1333.33	1738.18			1088	1232	1630.67
			1136	1366.86	1550			1116	1200	1633.78
			1244	1329.23	1959.11			1078.4	1272	1596
			1288	1361.78	1632			1180	1293.71	1296
			1050.67	1285.71	1894			1094.4	1208	1581.33
			1072	1332.36	1630			1130.67	1136	1370.67
			1045.33	1331.2	1564			1266.67	1104	1385.6
			968	1329.78	1204			904	1112	1424
			1069.33	1321.14	1624.89			944	1315.2	1474.29
			1076	1273.6	1689.14			1060	1248	1285.33
			1028	1189.33	1750.4			1109.33	1208	1420
			1222.4	1216	1778.13			1013.33	1238.4	1520
			976	1253.33	1580.8			1056	1168	1581.33
			1088	1440	1710.22			1004.8	1254.4	1652.57
			1740.44	1227.29	1744			1082.67	1232	1712
			1013.33	1290.67	1824			904	1424	1466.67
			1136	1253.82	1765.33			1149.33	1209.6	1480
			1200	1360	1770.67			1136	1264	1579.2
			1204	1360	1804.44			1168	1173.33	1590
			1016	1424	1720			1002.67	1162.67	1472
			1112	1352	1768			1090.67	1056	1584
			928	1301.33	1806.08			1238.4	1360	1172.57
			1296	1310.55	1694			952	1248	1280
			1018.67	1262.55	1758			1328	1196.8	1763.56
			1098.67	1260	1815.11			1046.4	1248	1277.33
			1072	1312	1984			1067.43	1205.33	1677.33
			1097.6	1235.2	1604.57			1104	1192	1538.67
			1181.09	1220.57	1842			1192	1203.2	1489.39
			1280	1280	1513.6			1144	1088	1522
			1064	1264	1580			996	1344	1308
			1036.8	1315.37	1620.57			944	1216	1696
			1116	1333.33	1721.6			1037.33	1173.33	1595.43
			1052.8	1272	1848			1049.6	1120	1413.33
			1120	1120	1698			984	1072	1740
			1130.67	1269.33	1561.14			1033.6	1382.4	1644.8
			1045.33	1272.38	1692.8			1034.67	1120	1678.22
			1028	1312	1328			1080	1173.33	1474.29
			1305.14	1297.07	1738.67			1040	1289.14	1644
			1112.89	1298.29	1184			1096	1344	1296
			1104	1339.08	1732.92			1248	1260.8	1481.6
			1134.4	1216	1736.89			1133.71	1196.8	1546.67
			1036.8	1376	1688			1147.43	1168	1524
			1267.56	1190.4	1589.33			1106.29	1280	1336
			1261	1354.67	1642.67			1322.67	1120	1498.67
			1072	1365.33	1632			1024	1320	1488
			1200	1226.67	1686.59			972	1317.33	1268
			1122.67	1426.29	1589.33			1092	1352	1516
			1013.33	1206.86	1646.22			1024	1120	1522.67
			1099.43	1206.15	1738.67			1225.6	1120	1675.43
			1034.67	1284	1676			1056	1294.77	1554
			1096	1376	1684.92			1219.2	1256	1464
			1042.67	1227.29	1778			1112	1248	1600
			1114.67	1433.6	1645.33			1034.67	1152	1376
			896	1352	1710.77			1085.71	1152	1394.67
			898.667	1369.6	1744			976	1128	1497.6
			896	1321.14	1830.86			1120	1173.33	1464
			1024	1328	1248			1262.4	1088	1522.29
			1072	1216	1867.43			1252	1216	1420.8
			1008	1194.67	1838.22			1162.67	1200	1368
			960	1056	1884.31			1044	1196.8	1634.67
			1144	1280	1872			1049.6	1226.67	1296
			976	1066.67	1785.14			1066.67	1208	1253.33
			1204	1312	1653.71			1061.33	1184	1611.43
			1050.67	1059.2	1792			1106.67	1162.67	1552
			986.667	1255.38	1836.8			1024	1416	1203.2
			1074.67	1296	1264			1240	1184	1392
			1072	1254.15	1888			1018.67	1312	1338.67
			1109.33	1230.93	1755.43			1136	1173.33	1450
			1043.2	1266.29	1232			1088	1235.2	1272
			1152	1220.27	1853.54			1136	1348.57	1515.64
			1060	1264	1922			1088	1258.67	1360
			1228	1322.67	1703.11			1129.6	1210.67	1410.67
			1045.33	1334.86	1931.2			1142.86	1258.67	1449.6
			1348	1270.4	1844			1142.86	1280	1372
			1140	1312	1766.4			1208	1120	1496
			1120	1252.57	1790.22			1384	1216	1216
			1174.4	1293.71	1856			1024	1200	1120
			1066.67	1120	1904			1136	1216	1414
			1187.2	1312	1930.18			1117.71	1248	1141.33
			1112	1388.8	1724			1188.57	1337.6	1480
			1180.8	1280	1762.29			1084	1196.8	1344
			1088	1240	1602.91			1202.67	1184	1568
			1164.8	1250.91	1726.22			1081.6	1152	1284
			1124	1203.2	1856			1204	1152	1404
			983.273	1353.14	1259.43			1144	1120	1402.67
			1236	1350.4	1824			1288	1109.33	1272
			1096	1334.15	1943.11			1140.57	1184	1316
			1016	1280	1221.33			996	1384	1216
			1168	1284.57	1758.77			1171.2	1264	1632
			1076	1285.33	1208			1216	1072	1433.14
			1056	1254.4	1788.8			1048	1301.33	1620
			1006	1346.29	1523.48			1008	1169.78	1268
			1160	1251.2	1864			960	1109.33	1136
			1104	1309.09	1705.78			1205.33	1136	1192
			1093.33	1280	1820.67			1008	1288	1170.29
			1178.18	1306.67	1864			1179.64	1296	1348
			1072	1261.71	1755.64			1260	1274.67	1164.8
			1096	1354.67	1264			952	1361.45	1240
			1075.2	1335.11	1208			1104	1130.67	1120
			1186	1360	2000			1256	1192	1179.73
			1376	1288	1702.4			1008	1104	1128
			1056	1291.29	1276.8			1352	1307.43	1136
			1120	1349.33	1310.22			1035.43	1141.33	1141.33
			1160	1136	1180			1200	1190.4	1800
			1085.71	1232	1928			1064	1321.14	1136
			1012	1280	1613.79			1174.4	1344	1216
			1024	1301.33	1818.67			1257.6	1293.71
			1188.36	1226.67	1878.4			1098.67	1296
			1364.57	1306.67	1877.33			1120	1312
			1110.4	1261.71	1788.8			1032	1152
			1024	1358.22	1821.09			1097.6	1320
			1223.27	1280	1799.53			974	1430.86
			938.667	1263.3	1666.91			1328	1243.43
			1236	1360	1843.2			1157.33	1264
			1160	1298.29	1875.2			1120	1216
			1082.67	1264	1643.43			1061.33	1264
			1096	1398.86	1736.89			1056	1168
			1131.64	1376	1842.53			1100	1248
			1088	1269.33	1865.6			1059.2	1184
			1088	1273.6	1812.57			1040	1386.67
			1088	1288	1912			1144	1290.67
			1097.14	1356.8	1639.38			1205.33	1376
			1052	1301.33	1857			1062.4	1272
			1208	1273.6	1312			1224	1380.92
			997.333	1374.12	1633.6			1046.4	1344
			1094.4	1312	1796.36			1088	1120
			1162.67	1222.4	1784.89			1196	1088
			1040	1318.4	1938.91			1125.33	1160
			1088	1467.43	1765.33			1112	1146.67
			1114.67	1269.33	1849.14			1096	1192
			1152	1180.44	1611.08			965.333	1403.43
			1249.6	1325.71	1877.33			1196	1226.67
			1034.67	1248	1348			1013.33	1241.6
			1117.71	1290.67	1608.89			1050.67	1298.29
			1106.91	1318.4	1817.26			1037.33	1424
			1030.4	1286.4	1742.86			992	1120
			1051.43	1294.93	1841.78			1108	1056
			1008	1268.36	1736			1044	1056
			1148	1282.29	1807			968	1328
			1093.33	1242.67	1670			1128	1205.33
			1109.33	1269.33	1843.56			1116.8	1056
			1209.6	1382.4	1762			1056	1056
			1080	1301.33	1869.33			970.667	1240
			1146.67	1240	1708			997.333	1141.33
			1184	1285.33	1901.71			1000	1144
			1066.67	1328	1532.8			1144	1244.44
			1008	1286.86	1801			1066.67	1120
			1082.67	1392	1724			986.667	1369.6
			1029.33	1312	1738.67			936	1158.4
			1132	1392	1924.57			1066.67	1066.67
			968	1222.4	1808			928	1126.4
			1268	1416	1845.33			1080	1252
			1224	1260.8	1739.08			1234.29	1369.14
			1160	1288	1616			1016	1221.33
			1196.44	1400	1576.89			1148	1384
			1024	1284.57	1864.73			1096	1274.67
			1068	1268.36	1868.8			996	1109.33
			1056	1366.86	1734.86			1196	1241.6
			1040	1440				1172	1112
			1024	1056				1197.33	1200
			1170.67	1169.78				916	1248
			1152	1056				1176	1248
			1046.4	1197.71				1132	1152
			1036	1265.78				1218.29	1205.33
			1299.2	1237.33				971.429	1200
			1096	1264				992	1266.29
			938.667	1248				1114.67	1296
			1024	1088					1152
			1056	1289.14					1205.33
			1160	1224					1285.82
			1092	1312					1209.6
			1292	1370.67					1216
			1052.8	1177.6					1184
			1036	1064					1130.67
			1109.33	1177.6					1216
			1160	1228.8					1248
			1120	1269.33					1112
			1081.6	1260.8					1208
			1396	1242.18					1248
			1088	1064					1162.67
			1145.14	1398.86					1216
			1256	1232					1312
			1040	1241.6					1194.67
			1208	1237.33					1256
			1180.8	1312					1141.33
			976	1330.53					1120
			1256	1351.53					1360
			1209.6	1298.29					1120
									1248
									1152
									1253.33
									1136
									1104
									1171.2
									1332.36
									1184
									1260.8
									1232
									1235.2
									1269.33
									1331.2
									1522.67
									1066.67
									1316.57
									1088
									1160
									1194.67
									1136
									1377.6
									1242.67
									1147.08
									1056
									1244
									1100.8
									1248
									1296
									1152
									1136
									1176
									1180
									1152
									1072
									1232
									1104
									1302.4
									1160
									1104
									1248
									1148.95
									1248
									1066.67
									1384
									1288
									1152
									1232
									1206.86
									1178.67
									1168
									1232
									1152
									1152
									1160
									1120
									1235.2
									1200
									1248
									1130.67
									1251.2
									1232
									1194.67
									1177.6
		Mean	1124.44	1286.86	1723.53		Mean	1094.22	1206.1	1440.37
		n=	300	300	270		n=	279	363	218

## Sheet: Fig. 5
	SUMMARY
	exp1(110613)		exp2(0902102)		exp3 (171012)			Average (n=3)
Ratio	a-catenin/a-tubulin		a-catenin/a-tubulin		a-catenin/a-tubulin			a-catenin/a-tubulin
	shm4	shCAP	shm4	shCAP	shm4	shCAP		shm4	shCAP
	0.193037	0.0751351	0.137295	0.0388423	0.120884	0.0879269	mean	0.150405	0.0673014
							SD	0.0378209	0.0254627
								Average (n=3)
								(AU*1000)
								shm4	shCAP
							mean	150.405	67.3014
							SD	37.8209	25.4627

## Sheet: Fig. 6d-e
	EXP 1							EXP 2							EXP 3
	shm4			shCAP				shm4			shCAP				shm4			shCAP
	Area (mm2)	number of cells	%	Area (mm2)	number of cells	%		Area (mm2)	number of cells	%	Area (mm2)	number of cells	%		Area (mm2)	number of cells	%	Area (mm2)	number of cells	%
	> 1501	35	0.78634	> 1501	203	4.29357		> 1501	143	1.03766	> 1501	651	6.55985		> 1501	235	2.73097	> 1501	375	5.80046
	1001-1500	250	5.61672	1001-1500	468	9.89848		1001-1500	755	5.47856	1001-1500	1398	14.0871		1001-1500	800	9.29692	1001-1500	1158	17.9118
	501-1000	2184	49.0676	501-1000	1748	36.9712		501-1000	5015	36.3907	501-1000	4432	44.6594		501-1000	3119	36.2464	501-1000	3174	49.0951
	<500	1982	44.5293	<500	2309	48.8367		<500	7868	57.0931	<500	3443	34.6937		<500	4451	51.7257	<500	1758	27.1926
	n=	4451	100	n=	4728	100		n=	13781	100	n=	9924	100		n=	8605	100	n=	6465	100
	Mean	575.648			631.53			Mean	515.047			744.39			Mean	581.805			779.931
	SUMMARY
	Average (n=3)
	shm4			shCAP
	Area (mm2)	number of cells (%)		Area (mm2)	number of cells (%)
	> 1501	1.51832		> 1501	5.5513
	1001-1500	6.7974		1001-1500	13.9658
	501-1000	40.5682		501-1000	43.5753
	<500	51.1161		<500	36.9077
n=		26837			21117
Average of cell number		557.5			718.617
SD		36.8937			77.4847
SEM		28.3018			58.058

## Sheet: Fig. 6f
	shm4						shCAP
	Exp1			Exp2			Exp1			Exp2					SUMMARY (mm2)
	Area (mm2)	n cells	area/cell	Area (mm2)	n cells	area/cell	Area (mm2)	n cells	area/cell	Area (mm2)	n cells	area/cell
	1216.43	2	608.216	1320.7	2	660.352	2057.8	2	1028.9	1604.57	2	802.284			exp1		exp2			Average (n=2)
	775.712	2	387.856	1230.26	2	615.132	1679.58	1	1679.58	2109.07	2	1054.54
	846.972	2	423.486	1803.14	2	901.572	1052.44	2	526.218	1836.58	2	918.288			shm4	shCAP	shm4	shCAP		shm4	shCAP
	778.26	2	389.13	1272.38	2	636.188	1119.05	2	559.524	2120.1	2	1060.05							n=	99	99
	1150.88	2	575.442	3606.12	2	1803.06	1047.06	2	523.53	1354.19	2	677.096		mean	795.961	774.15	844.657	925.542	mean	820.309	849.846
	1088.89	2	544.446	1510.32	2	755.16	1500.6	2	750.302	1246.22	2	623.112		n=	53	51	46	48	SD	34.4334	107.05
	929.656	2	464.828	1171.8	2	585.9	1300.38	2	650.188	1445.02	2	722.512
	1133.92	2	566.958	1397.65	2	698.824	1338.65	2	669.326	2148.05	2	1074.02
	1352.57	2	676.284	1241.91	2	620.956	1117	2	558.502	1501.92	2	750.96
	1764.92	2	882.462	1595.44	2	797.72	1650.38	2	825.188	1673.78	2	836.892
	2094.09	2	1047.05	1784.66	2	892.332	2747.25	2	1373.62	1796.98	2	898.492
	2179.69	2	1089.84	1647.63	2	823.816	2134.89	2	1067.44	1559.99	2	779.996
	1693.24	2	846.622	1260.95	2	630.476	1547.06	2	773.528	1694.62	2	847.308
	1432.73	2	716.366	1120.78	2	560.392	2808.43	2	1404.21	1458.35	2	729.176
	1236.62	2	618.31	1498.39	2	749.196	1187.14	2	593.572	2030.45	2	1015.22
	2992.86	2	1496.43	1083.99	2	541.996	1588.02	2	794.01	1705.09	2	852.544
	1409.49	2	704.746	1433.71	1	1433.71	1451.77	2	725.886	1911.5	2	955.752
	1462.44	2	731.22	2341.42	2	1170.71	1244.71	2	622.356	1303.34	2	651.672
	1878.52	2	939.26	1617.45	2	808.724	1540.92	2	770.462	3469.87	2	1734.94
	2009.81	2	1004.91	1054.82	1	1054.82	1089.73	2	544.866	2225.55	2	1112.78
	1581.97	2	790.986	1703.07	2	851.536	1373.37	2	686.686	3190.6	2	1595.3
	2653	2	1326.5	1326.86	2	663.432	1454.68	2	727.342	1485.79	2	742.896
	2021.01	2	1010.51	1984.3	2	992.152	1024.27	2	512.134	1999.09	2	999.544
	1525.61	2	762.804	2047.25	2	1023.62	873.572	2	436.786	1555.29	2	777.644
	1637.13	2	818.566				1463.45	2	731.724
	1392.75	1	1392.75				1184.04	2	592.018
	1349.96	2	674.982
		Mean	795.961			844.657			774.15			925.542
		n=	53		n=	46		n=	51		n=	48

## Sheet: Fig. 7
			Number of Ruby-EB3 comets/cell
			shm4				shCAP
			Non-polarised		Polarised		Non-polarised		Polarised
			373		64		255		141
			250		44		239		152
			227		76		305		180
			161		52		357		261
			240		53		194		190
			358		57		208		200
			171		28		175		167
			193		13		237		228
			243		33		213		174
			206		33		359		160
			192		48				165
			152		39				230
			179		29
			181		41
					51
		N=	14		15		10		12
		Mean=	223.286		44.0667		254.2		187.333
		SD=	67.708		15.8586		65.3092		36.1244

## Sheet: Fig. 8c
			Cyst diameter (mm)
			shm4					shCAP
			Exp1	Exp2	Exp3			Exp1	Exp2	Exp3
			51.84	51.84	67.2			43.84	43.2	43.84
			51.2	44.48	56.96			31.68	43.52	46.4
			57.92	69.12	57.28			22.72	39.68	32.96
			52.16	73.92	47.36			50.56	27.84	60.16
			59.2	72	59.2			54.72	44.16	45.12
			46.08	51.84	61.44			44.16	27.2	46.4
			49.6	46.08	64			49.28	33.92	24
			47.04	53.76	39.04			32.32	35.84	42.24
			52.8	98.56	51.84			42.56	44.8	44.16
			42.88	62.4	88.32			37.12	36.16	51.84
			57.28	63.04	88			40.64	38.08	64.32
			64.32	49.92	58.88			31.36	40.96	39.36
			51.84	53.44	67.84			27.84	41.6	46.4
			59.2	55.04	72.96			21.76	39.36	45.76
			47.68	68.48	46.72			44.16	51.84	38.08
			51.84	49.6	70.4			31.68	56	52.8
			52.16	67.84	28.8			30.08	31.68	63.36
			42.56	51.84	36.8			30.72	49.6	37.44
			41.28	68.16	32.64			41.92	42.56	35.84
			45.76	35.84	28.16			65.92	54.4	43.84
			46.4	40.64	58.88			45.76	30.08	24.96
			48.64	44.16	71.04			32.32	46.08	38.08
			45.76	48.96	54.4			48.64	22.08	32.96
			56.64	53.12	44.8			26.56	37.12	36.16
			59.84	73.92	50.56			37.44	40.32	42.24
			58.88	60.8	64.96			24	43.2	45.12
			79.36	60.16	50.24			32	42.88	41.28
			50.88	44.8	58.56			46.08	32.32	35.52
			74.56	63.36	53.76			40.96	26.88	27.52
			52.8	61.44	65.6			46.4	60.48	39.36
			43.2	80.64	53.44			28.48	35.52	36.48
			43.2	59.52	48.32			63.36	36.48	40
			42.88	62.72	52.8			40.96	24.64	40.32
			42.24	48.96	36.8			37.76	39.04	27.84
			40	42.56	72.32			54.4	44.48	35.84
			36.8	35.52	61.76			64.32	51.2	23.68
			39.36	31.36	64			38.72	49.6	36.16
			39.36	41.6	65.28			47.36	37.44	61.76
			76.8	36.48	61.12			41.28	58.24	52.48
			32.32	54.72	38.72			32.32	28.48	34.56
			51.84	50.56	62.08			43.2	53.44	31.36
			61.76	71.04	50.56			29.44	41.92	34.56
			42.24	57.92	44.8			30.08	38.08	49.92
			40.96	48.32	69.12			62.4	46.4	46.72
			41.6	64	128.64			57.6	52.8	49.28
			36.8	62.08	57.92			52.16
			45.76	48	47.68			35.52
			76.48	55.68	52.48			30.72
			41.92	74.24	52.48			28.48
			50.24	61.44	41.92			39.04
			57.28	61.44	64.32			29.44
			47.36	64.64	45.12			44.16
			54.4	71.36	60.48			52.8
			72.32	50.88	46.72			43.2
			56.96	50.88	43.2			46.72
			37.12	36.8	78.4			26.56
			68.16	52.16	53.12			47.68
			42.88	66.56	53.12			57.92
			64.32	89.6	56.96			48.96
			44.48	70.08	51.2			42.88
			39.04	51.52	44.16			47.36
			76.16	46.4	37.12			38.08
			56	43.84	41.6			40.96
			40	64.32	64.96
			42.88	63.04	51.84
			37.44	56	36.16
			42.56	46.08	41.92
			68.48	48.64	46.08
			69.44	54.08	89.92
			46.4	38.4	50.88
			37.12	45.76	41.28
			48.96		42.88
			58.88		49.6
			46.72		44.8
			53.12		50.56
			52.8		60.8
			32.96		73.28
			44.48		42.24
			82.24		70.4
			53.44		66.56
			54.72		57.28
			47.04		113.28
			45.44		39.04
			61.76		39.68
			43.84		54.4
			55.36		39.68
			65.92		56.64
			41.6		65.6
			61.12		66.24
			46.72		57.28
			39.36		54.4
			47.04		35.84
			34.88		43.2
			49.28		37.44
			62.72		45.76
			42.56		47.68
			56.32		44.48
			63.36		32.96
			47.68		40.96
			63.04		44.16
			57.92		41.6
			53.76		48
			60.16		43.2
			48.32		39.04
			35.84		67.52
					38.08
					53.12
					52.8
					48.96
					54.08
					41.28
					33.92
					32.96
		n=	289				n=	153
		Median	51.84				Median	40.96

## Sheet: Fig. 8e
				Exp1				Exp2				Exp3				Exp4
				shm4		shCAP		shm4		shCAP		shm4		shCAP		shm4		shCAP
				Replicate 1	Replicate 2	Replicate 1	Replicate 2	Replicate 1	Replicate 2	Replicate 1	Replicate 2	Replicate 1	Replicate 2	Replicate 1	Replicate 2	Replicate 1	Replicate 2	Replicate 1	Replicate 2
			Single luimen	21	21	5	7	75	77	41	34	41	36	35	25	7	8	6	5
			Multiple lumen	4	6	1	5	44	26	33	48	20	12	32	37	2	0	11	9
			Aberrant	2	2	10	6	5	10	16	15	7	9	23	12	3	1	6	4
				SUMMARY
														AVERAGE OF TWO REPLICATES
				Number of cysts					Percentage of cysts						%
				shm4		shCAP			shm4		shCAP				shm4	shCAP
				Replicate 1	Replicate 2	Replicate 1	Replicate 2		Replicate 1	Replicate 2	Replicate 1	Replicate 2
			Single luimen	144	142	87	71	Single luimen	62.3377	68.2692	39.726	34.2995		Single luimen	65.3034	37.0128
			Multiple lumen	70	44	77	99	Multiple lumen	30.303	21.1538	35.1598	47.8261		Multiple lumen	25.7284	41.493
			Aberrant	17	22	55	37	Aberrant	7.35931	10.5769	25.1142	17.8744		Aberrant	8.96812	21.4943
			Total	231	208	219	207		100	100	100	100			100	100
